# Supplementary material for: Ulcerative Colitis-associated E. coli pathobionts potentiate colitis in susceptible hosts
Source: Gut Microbes. 2020 Dec 1;12(1):1847976. doi: 10.1080/19490976.2020.1847976 (PMC7781664; doi:10.1080/19490976.2020.1847976)
Supplement: Supplemental Material [file KGMI_A_1847976_SM9787.zip]

Archive with 8 entries (7 files):
- Supplementary information/
- Supplementary information/Figure S1.eps
- Supplementary information/Figure S2.eps
- Supplementary information/Figure S3.pdf
- Supplementary information/Figure S4.eps
- Supplementary information/Figure S5.eps
- Supplementary information/Figure S6.jpeg
- Supplementary information/Supplementary Figures LEGENDS.docx
